# Supplementary material for: Ischemic Cardiomyopathy versus Non-Ischemic Dilated Cardiomyopathy in Patients with Reduced Ejection Fraction— Clinical Characteristics and Prognosis Depending on Heart Failure Etiology (Data from European Society of Cardiology Heart Failure Registries)
Source: Biology (Basel). 2022 Feb 21;11(2):341. doi: 10.3390/biology11020341 (PMC8869634; doi:10.3390/biology11020341)
Supplement: Supplementary file 1 [file biology-11-00341-s001.zip]

Archive with 1 entries (1 files):
- biology-1562125-supplementary.pdf
